# Supplementary material for: Fate of Dissolved Organic Matter and Cooperation Behavior of Coagulation: Fenton Combined with MBR Treatment for Pharmaceutical Tail Water
Source: Molecules. 2025 Jun 9;30(12):2520. doi: 10.3390/molecules30122520 (PMC12196186; doi:10.3390/molecules30122520)
Supplement: Supplementary file 1 [file molecules-30-02520-s001.zip]

Archive with 1 entries (1 files):
- molecules-3621900-supplementary.pdf
